# Supplementary material for: Genome-Wide InDel Marker Development and Genetic Diversity Analysis of 52 Tomato Germplasm Accessions
Source: Plants (Basel). 2026 Apr 6;15(7):1118. doi: 10.3390/plants15071118 (PMC13074326; doi:10.3390/plants15071118)
Supplement: Supplementary file 1 [file plants-15-01118-s001.zip › Table S1.xlsx]

## Sheet: Sheet1
Table S1. Primer information for total 255 developed Indel markers in Tomato.
chromosome	Marker	Forward primer (5’ - 3’)	Reverse primer (5’ - 3’)
Ch01	T1M0010	TTACGAAACACGAATTGTAA	ATAGTTCTACCCCTATTTTA
Ch01	T1M0147	TCGACTCGAAATTTATCGTG	CGTATTCGTGTTGATATTTT
Ch01	T1M0149	CAGCTCAAACAAATGAGTAAAC	TGAAACAAGATTGAGTTACACC
Ch01	T1M0151	AAAAATTGCGTGGTCTAACG	TCCCTATCCACCTTAAAAATAC
Ch01	T1M0159	CAAAGGTTGTAGGATGGTAAG	TAGAGACGATTCTATTTTGGAG
Ch01	T1M0172	AGAAATTCGGTTGTAGGAAC	AACAGCACACTCTATACACTCTC
Ch01	T1M0173	CAAATATGTCTTGTCTTTCCAC	GACACTTAACGGTAATCATCTC
Ch01	T1M0174	ACCTCCTGCATATAAGATTAGAG	AATTTCGTTACGGATCAAAG
Ch01	T1M0182	ATGATTATATGTTCCACAGGAC	GTGGATTATTGATTATAGGGC
Ch01	T1M0188	TCAGTTTTGAGTTGCTGTAAG	CTGTGAACTAAAATTAACGGTC
Ch01	T1M0232	AGAGTGTGATTTATGAAGATCG	TGTATACTACATGGCGAAGTATC
Ch01	T1M0235	CAAACAGTAAGTGAACCAAATG	GGTGACAATTTTTGACAATG
Ch01	T1M0242	ATATACACCACATAACTGCATGG	AATACATCCCAAGGAAAATC
Ch01	T1M0256	CATTTGTGTCCAATTTTAGG	AAACAATCAATAACGTGTGG
Ch01	T1M0344	CATACGCACGTATAAAACCC	AGATGGGGTGGGAAACAATG
Ch01	T1M0546	ACTCCACTAATGCAGACACTA	ATGTGGGACCCATTATCTAC
Ch01	T1M0585	TGAGGTTTGAATACTGACTTTG	TAATTTTTAGCGGCGATTAG
Ch01	T1M0846	TAGAGAAACTCTTAAAGAAG	GTAAAAATTCAAATAAACTG
Ch01	T1M0876	TTATTTATGTAAGAGTATGA	TTAGATATTCCTTACTATGA
Ch01	T1M1204	ACATTAATTGGATATAATGT	TGTACCATTCCACGTTCTCA
Ch01	T1M1221	CCTCCATAATCCATTCCTAT	TCACAAGGTCTCATTACTCG
Ch01	T1M1322	ATTGCAAATTCAACGCAATC	GCCATGTAGTCGGACCTAAG
Ch01	T1M1504	TTATTAAAAACAAGAAGGTT	GCAAGCATGTTGATTATGCC
Ch01	T1M1535	ATCCTCTTTGAATCTATGGT	TACTTCATACGCTTTTAGTC
Ch01	T1M1797	TTCCCTCTCAAGACCCCTAT	GCCATGTGAATAACAATACT
Ch01	T1M2944	CGCGTGCATTACCATAGTAG	GGGAACCATGGGACCTATCA
Ch01	T1M2997	TAAAGAGAATCCTTACTTGTGG	GACAATTTTAAGTGTGTGTCG
Ch01	T1M3359	CCTTTCAATCGATTTTTATCTA	CACGAGACTTCTTTTTGATGG
Ch01	T1M3795	GAGCGTTATTGATATTTAGAGC	CTATGATGCAGAGCCATTAG
Ch01	T1M3899	CACCCCCACACTTTTATTTTCGTAA	GGTACCCCAATAGAAACGTTTTAAA
Ch01	T1M4677	ATGTCCCTATTCTAGTCTATTGG	GCATTGTCATAGGATATTTAGC
Ch01	T1M7286	CATCTACACCTACCTTTCCAC	CTAGTTCCAACCCTCATTTAG
Ch01	T1M7306	TGTAATGCAGTAGATAAGACCG	CCATCCTCGAAAGTTTTTATTC
Ch01	T1M7327	ATTTTAACGCATACATCTCG	TACGAAACACCAGTTTAGGAAC
Ch01	T1M7351	CGAAGATGACATAAGAAAGTTG	TTACTAGTCCTTTAATAATGCG
Ch01	T1M7371	GTATTAGCTTTCTCCCTTCCTAC	TCGTATATAGCAACCACTCTATG
Ch01	T1M7382	TCCTTTGATGAAGAAGACTCAC	TCGAAATTCTAAACACAAGG
Ch01	T1M7505	GGACGTATCCTTATTCTGTCTTC	ATTTCAAAGCATTTTCTTAACGCCT
Ch01	T1M7803	GGTAACCCCTTATAACTTGAATC	CTCCAAAAGTTGTGTAATTTTGGA
Ch01	T1M7821	GGCAAAGTTCACACTTAGTCC	CTGACTGGTGACATTAACTTT
Ch01	T1M8673	GAGCATACACCCTATTTTAAG	GTGGGGTAAAGAGAGTAATAGT
Ch01	T1M8924	ACGGGATTGCCTAGTTTACC	GAGTGGGCTGTCTCTATTGAC
Ch01	T1M9052	TTCGACACAATCACTTCTTC	CTTAGCTTGAGGACCCCGCT
Ch02	T2M0006	CATAAGTAATGTCACACATA	GAGGGATTTACTTAGTATAT
Ch02	T2M0112	GGTTCTTGCGTGTCTTAGCC	CCTTGGATATTCTTACCCTG
Ch02	T2M0605	CAATTTAGGAGGACGTTTTG	CACATAAGGAAAATTGATAG
Ch02	T2M1114	TGCTTGGTCTGTTTGTCTCT	AGAGTGCACCATTAGGAAAG
Ch02	T2M1601	CCTCTTGTTGTGAGGGGATG	TGCAATATATAGGTGAATAA
Ch02	T2M2105	TCCTATCAAACGGGAAATTG	TTGTCTAGAAGATCTTTGAG
Ch02	T2M2627	CCCTCAGAAGCTAAGTCCAAG	AGATCTGAAAGTATATTACC
Ch02	T2M3180	GATCCACATCAAATTCAAAT	AGATAGCAGTTTCTACTTTC
Ch02	T2M3592	GATAAGGAATAGGGCAGAGAAT	GCCTATCGATACCACCACTGT
Ch02	T2M3614	GATTCAATCCATATAAGTTTGA	ACTACTTCAATAAATCAACA
Ch02	T2M4420	CTCGATGCAACCAATGCTGAT	CCATTGTTCCATGCAGAAG
Ch02	T2M4687	CTGGTAGATGTGGGTGGGTG	AAAAACTCTCTTCCAACCTT
Ch02	T2M5113	TTCATGTTTAAAGCCCCGTT	CTGATGGAAACGTTGTATCTA
Ch03	T3M0284	CACGTGTTGTTTATATATAT	CAACGGTCAAACCTCTTTAT
Ch03	T3M0497	TTACCGCAGCTACTACACTC	GTACTGAAAGAGCTGTGGCC
Ch03	T3M0702	GGCTCTACACGAGAAACAAG	GTTGCAATACTAAATTGACA
Ch03	T3M1324	CAGTGGCGTTAGAAAGATAT	CAGCTTCTAAAAGTGAGTAT
Ch03	T3M1807	TGACACATTAGGATATTTAT	GTATCAAGTTAAGTACTATA
Ch03	T3M2314	TAGGATTAAACCCTTTTAAAG	CAAGACCTAAGGCAGAAACA
Ch03	T3M2857	TTCTAATTACTGAAGATCTATC	CACCGGAAGAATTTGTTAAG
Ch03	T3M3322	ACAGTTTAGGAGGGAAATGG	ATCCACCTGCGTGATCCCAC
Ch03	T3M3814	ACTAAGTACTATCCTCAAGC	GACACTTAATTCCATGTAGA
Ch03	T3M4347	GTACACTAAAAAAGAGTATT	CAGACGGAGTCCCAAATTTC
Ch03	T3M4826	AAGTGTGGGTGACAGTCGCG	GGGTGAATCATAAAGTACAT
Ch03	T3M5319	GCAGTTTATATCATGTGCAA	AGTTGGGTTCGTTATTGCAT
Ch03	T3M5408	TTTGCTGCTATACTGCTGACA	TTCTTCCCTTCCATCAGTTCT
Ch03	T3M5896	GCGAACTCATATGAAGTACT	CTATTGAGAGTGTAGTTCCA
Ch03	T3M6396	CATACATCCAATAGTGTTCAT	CTCTTGATCTCCTTGTTACTA
Ch04	T4M0210	AGGTACGTTTCTGCCGCGTC	ATAGTATCTCACAGGGAGAC
Ch04	T4M0215	GCAATAACAACAACATCACA	TAATGATCTTGATTTGTATC
Ch04	T4M0731	CCTAGTGTTACATCTGTGTT	GGAACGAATGTTAGTGTATG
Ch04	T4M1248	GTTGATGGCGTCAGTAACGT	TACGTCACTATAAGTAACGT
Ch04	T4M1725	ACAAACTTCACAAAGACACT	GTTATCAACCTGTGTGGAAC
Ch04	T4M2158	CATACATATCACTTTCCTCATACTTTG	GCACTAAGTGTTTATTAAGCTCATG
Ch04	T4M2244	GTCTATGTGCAATGGAATGC	TAACCTCCAACAATATCGTC
Ch04	T4M2736	CCTTTGCTTACTTAATACTC	GTCAAGATATTTCTGGAACA
Ch04	T4M3408	GGTGAGATTATATGATTCTT	AAGTGCCTCATTAAGATTGC
Ch04	T4M4012	GATGGGGATGGTAGGGTGTAT	AACCCATCCCACCCCATCCT
Ch04	T4M4727	ACCAACACCACTCCTCTAGT	TCTTGCTTCATTTTGAGTGT
Ch04	T4M4999	CGCCATCTAAGAGAATGAGAT	TTCATTCACTATCGTGCACA
Ch04	T4M5590	GATACTCATGAAAAGTTTTA	CACTTGAACAAGAAAAGTTG
Ch04	T4M6000	ACTTAATTAGCATCAAAGCT	TGCTTTGAAGAATGCTAACT
Ch04	T4M6414	GTAGCTATCATCTGAGCAAC	TGGATGATCCTCGAGGCACC
Ch05	T5M0251	GTCATATTGGGAGTGATTTG	GTGTCTTGATTTAACTGAGG
Ch05	T5M0701	CCTGTATACAACGAACAATT	CCTTGGAAATGAGGTAATCG
Ch05	T5M1237	GATGAGGATGAATCTGAAGT	TACCTCCAATGATACTTTCG
Ch05	T5M1244	TTGATAACACATGTCACATGATTGG	TGGCAAGCTAGCTGGGATAG
Ch05	T5M1709	GTGTATTAGCAAATGTTACAG	TAGTTAGAAGGATGCATGAG
Ch05	T5M2207	GACGGTAGCTATTAAAGCGA	TGGATGAGAGTTGCAGAATT
Ch05	T5M2729	ATCAGCTCCTGCTAGTTTGT	AGCTAGGCAAAAAGACGGGC
Ch05	T5M3207	TCATATCTTGAACTACACCT	CCATGAGGAACTATGAGTGT
Ch05	T5M3712	TCACATGATACATGATTTAT	GCCCAATGTATCAACTCCAT
Ch05	T5M4208	GAATTCATGCTAGGACTTGG	GATTTAAAGTTCTTGGCAACT
Ch05	T5M4704	ATTCGCGAAGAGGTAGAGAG	TGGAAGGAGAATACATTGCG
Ch05	T5M5237	ATCTAGGCCATAAGTGCTCC	ACATGCATAACCAAGGACAT
Ch05	T5M5731	CACTCTGTCTTTGTCGTTTA	AGGGATAAGAGTGTTTACTC
Ch05	T5M6142	TGGAGTGATGAATTGTGTGAG	CAAATCCCAATACATTTACG
Ch06	T6M0053	CACATATATGGAGAGAGATC	CAAATGAACTTATTCACTGA
Ch06	T6M0111	TAGTGATTTAGGAACACGAT	TAAGAAACTGTCACATCCAC
Ch06	T6M0549	GTAGGGAATGCTCTATACAC	AGGTGTGCTCACATATACTC
Ch06	T6M0985	ATCAACCGTCACCAGAGCAG	GAGACTAACGAGATGCTAAG
Ch06	T6M1523	GCTGAAGTATGGTTGTCAGA	ATCATAAGTTGTTGATGTGC
Ch06	T6M2065	GCTCTGAAAGATCAAGAGAC	CAAACGATATCCTTTGAAGT
Ch06	T6M2526	AGACATTCATGATGTGTCGA	GTGTCAGTTCAATGTTCATT
Ch06	T6M3003	CCCAACCACCAATACTTTCC	AGAGGGTACTAAGAATTACC
Ch06	T6M3024	CAAGTGTTGTCTCCCACAAG	TTACATGGGGAACAAGGGTA
Ch06	T6M3582	GTAAAATCGTTGCCTTGGCA	ATTAAGAAAATCGGGAGCGA
Ch06	T6M3953	AATTTCCCCAATCAAATAATCTTCAATTT	GGCAGCTTACGACTGGATAATCTAA
Ch06	T6M4282	TCAGCTTACTCGTATTCACC	ATCGACTTATTTTGAACCGT
Ch06	T6M4626	TGTCTAGTGCGGTTACCTCT	TATGCGCACAGGGTAGAACC
Ch07	T7M0001	CTCCGAGTTATCCGAGGTAT	ACCATAAAGGTCTCCAGAAG
Ch07	T7M0006	ACCTAAGCTTAGCTCTCTGT	AGTGCCAGTTGTCTAACAGC
Ch07	T7M0019	AGAGCACAAAACCTTCTGAG	TTGAACTCTGCAGGAATGAG
Ch07	T7M0062	TGCCTAAAAGCAGAGGCAAT	GCAATGTTGCTTTTGACGTG
Ch07	T7M0102	CTCCAATCATAGCTAACACT	ACAACTCTATTCTCACCAA
Ch07	T7M0756	GGTGGAATAAGTGGTAGAGCT	GCTAACTTGAAATATTGCGTGTGATGC
Ch07	T7M0928	AGACAACCGCTAGAAATCCT	GCAAAGGATTGCACCACAGT
Ch07	T7M1005	GTTAGTGGCTTACGTATCGTAATC	GGTTACAACTTACAAGAGCTGCAG
Ch07	T7M1808	TCCATCTTGTGAGTCGAGAG	GCATGTTGGTGCTCTTCAGT
Ch07	T7M2508	GCATCTCAAATGTCATGAAT	GTAATTTACAGGTATACTGA
Ch07	T7M3040	GGAGTAAAGACTTTAGAAGGT	CAAAATCTTCCAAACTACCG
Ch07	T7M4099	ATAGAGTCAGACTCATTATC	AATGCACTAGCCCTTTACTC
Ch07	T7M4805	GTTCGATTATGATTAAGTTG	CCAAACCTCAACCTTAAATA
Ch07	T7M5397	ATCAACCGCAGAACAACATT	ACAAATTGCTCAAAAGCGTA
Ch07	T7M5832	CAATAATCTCCTCTCGAAAC	TAATCTCAATCTGGTTAGCT
Ch07	T7M6327	GTTATCAGTGACACAACCAC	TCATGAAAGATGTACTGTTG
Ch08	T8M0003	TGTTGGGATTATGACACCAT	CAAACAGAGTTGAACAACTA
Ch08	T8M0052	TTTGATGTGATAGCACTACT	TGCAATAATTGCAACTTGAT
Ch08	T8M0160	CAGACAATATTAGAGCTCAT	CATATCATGATATCATATCG
Ch08	T8M0161	TGGTTGGAAGTGACGGATCA	CATATCATGATATCATATCG
Ch08	T8M0237	GGTAGTAAGTGGCAATATTC	CTCGAAATCTGATTTATTCT
Ch08	T8M0271	CCTTACGTAATAACTCTATG	CTGGTCATCCTTCATTATATG
Ch08	T8M1021	ACACAACGGACTAGGTGACG	CATAGTCCATGTAATACACG
Ch08	T8M1765	GGCTATAACGGAACATATGT	GAGTTATAACCTTTCACAGCA
Ch08	T8M1798	GCTTATCCCAATTCCTCCTC	ACTATTAAAACCCTTGAGGT
Ch08	T8M2043	TACAGTGAGCTCAATTCCT	GGTTACTTAGGAAGTTAACG
Ch08	T8M2364	CTAACCACATACTTCATTCTTAC	GACATGAACTAACTTGATTAGGTC
Ch08	T8M2506	CTCCATGTGTGTTAGAATGT	TACTCTAAGACAAGACAGTT
Ch08	T8M2590	ATTTAGAAGCCAACGATTAT	CAAGTATTATTGGGTGGAAAG
Ch08	T8M2758	GTTGTGTGGGATGACCAGAT	GAATCCTTCGTTCAATTGGT
Ch08	T8M3001	GTATAAGAACGTGACACCTG	ATGTTGGAATGGAGCTCAAGT
Ch08	T8M3251	GGAGTGGAAAGACGGACCGT	TGAATGGCATGTGACGGTCC
Ch08	T8M3273	ATGACAAGATGAGTGCCTTA	GCTTATTCATCACTGCCATATCATC
Ch08	T8M3424	ATTTTGAACAAGTGTGTGTA	TAGTATATAGTGTGACTAGT
Ch08	T8M3706	TTCTTGGTTGGGGCTTGGCG	CCCTGGCGGACAGAGTTGGT
Ch08	T8M4215	GTCTGTGACGGAGAAGCAGG	ATTACACAGCCTGCGACGGC
Ch08	T8M4215	AGTCTGTGACGGAGAAGCAG	TAATTGAAGCAGGAATAGTC
Ch08	T8M4704	GTCCATTAATTAACATAGGTAC	CTATATACACGTGCAATGCACGTGC
Ch08	T8M4710	ATGAAGGAGAATCAGTCCAG	AATAGGTTCTGCATTGTTGG
Ch08	T8M4718	GAGAAATCTTGTACCTTGAT	GGAATATAAGTGTCATCACG
Ch08	T8M4719	GATTGCATGAGACACGGCCG	GTCACCTAACGAATTAAGGC
Ch08	T8M4763	TTGTCCTTGAACTCTCAGGA	GATGACACGATACTTAATTGTAC
Ch08	T8M4802	TAGTTATAAGTGTATAGGAC	CTAATTGCATAAAGCGAGAG
Ch08	T8M4828	TGCATCATCACTATAGCTCT	TACAATTAACTCTGAGATGT
Ch08	T8M5193	TTCTCGGTATATCTGAGTGG	CTGCGGTGGAGCTTATATATACT
Ch08	T8M5194	TCAAAATGCAGGGTGAAAGG	TTCATTCCGTAAGTGTCAAT
Ch08	T8M5329	AGCTACTAACTAGGCTAGTT	TATTGAGTTATATTGGTGGA
Ch08	T8M5553	TTGGTGATTGGAAGTGGCAT	AATACAATACAAAGTTGCCT
Ch08	T8M5900	CTGGTGATGTCCAGTTAGCT	CATGACAAATAAATCCGGAC
Ch08	T8M6375	TAGTCTAAGACACAAGCAGGCA	ATCACGTCAGTCTAACACACTG
Ch08	T8M6390	ACTAAGAAGTCCTCTCCAAT	CTAGTTCCACTTACAGGTCG
Ch08	T8M6393	AAGCTCAATGTTCGTTTTAT	GCATTTTAATCTACGACTAT
Ch09	T9M0006	CGCAGAACATGATTGTTATT	ATCTGAGTTGATGGCAACAG
Ch09	T9M0021	GGATGGAGGGCATCTAGATG	GCCTGAGACTCCATCGATCAC
Ch09	T9M0044	GGGTCATACCATAGGTCCAT	AACCGCACCGAAAGACATAA
Ch09	T9M0145	GCTATGTATGATGCTGTACC	AGACACAGGTGCTACATCAT
Ch09	T9M0296	GCTCGATAAGCATATGCCACGA	ACCGACACACACCTGGTTGT
Ch09	T9M0522	GGCCTTGATTACATATGTGGT	TAGCACAGCATGCACACTTC
Ch09	T9M0526	CGTGATATGGTATCGCATGGT	CATCTCCCGCTCGAACAACT
Ch09	T9M0537	GCTACAAAGGTATCATGGTG	GATAAGGAGTTAGAAGTTGAC
Ch09	T9M0558	TAGCCATTGCTATTTCTCGT	AAAATAAGCTGTTTTGAGTA
Ch09	T9M0714	GCTGAAAGGCCATTTCGTGT	CCTTCCTGGTTCCAAACAAT
Ch09	T9M0982	CCACTTCCTTTGGGGCTCGC	GTACAGACACTTAGGCACAA
Ch09	T9M1163	GGATCTTGTTTGGTTAATTGG	GGTTAAGAGACTAGGTCAAG
Ch09	T9M1607	TATGAGAAGAATACATAGTC	AGATTGTGTTATGCATCTTA
Ch09	T9M2159	GCACATAATCTCCCCCCTTGGA	CACTTATAATGGGCTGTAGT
Ch09	T9M2548	GTCGCTAGGTCTCGTTTCAA	CGTCCCTTTAAACTTAACCA
Ch09	T9M2755	CACCCCGACCTAGTCTACCC	AGCCTCGACAATAAATTTCT
Ch09	T9M2804	TCATTCTTAAGTCGGCTTCT	GTGAGACATTTAATCCAGTG
Ch09	T9M2958	AGGGTCGAATCCTCCTTTAG	CTCCTCCGTTCTTCCCCTTT
Ch09	T9M3154	TGATATCGACAGGTTGGAGC	CTCGCACAACCCTAACAATA
Ch09	T9M3333	CAGCTGGGAAAGTGAAGTCG	ATACTTCCTAACGTTACGCG
Ch09	T9M3515	CCTTCTCCCCATAATACACA	GACCTCTAAGTTGAGGAACT
Ch09	T9M3711	ATGGCAGCTTTTTGAGGGTT	GCCCAAGTGAGTAGGTCTTT
Ch09	T9M3926	CCGACGATAGACAATTAGACT	GCCCCCTTAATGGACCGTTG
Ch09	T9M4118	CGAATGCCTAATATGAACGTT	ATTGAGGAGGCATAGACATGG
Ch09	T9M4314	GGTCATAACCTTACCTTAAA	GTGTATTAACAATCGCCAAT
Ch09	T9M4521	GGGATCAACCCAACTGAATT	ATGTTGCAGCCCTTTATCAT
Ch09	T9M4940	GCAGACATGGACGAGTTGCC	CACTACCACATTAATGTTCC
Ch09	T9M5137	CCACATAAGAAGGGCCAATAA	CCACCACCATTAGCAATTGA
Ch09	T9M5324	GCCCACTTCTTCTGCAAACA	CCCTACCACTATATCAAGAT
Ch09	T9M5736	GGCTAGTGGGGGATAACACA	GCCCAGGCCCCCTTTTCTCT
Ch09	T9M5748	GGCCATTAAGTTGAAAACTG	CCTTGTCAATATACAAACGG
Ch09	T9M5926	CCTTGTCAATATACAAACGG	CGCCTGATTGTAAAATTTAG
Ch09	T9M6138	CGTACACAGTGAAGTGAAAC	GGATTTTGTACGATGACCAC
Ch09	T9M6148	CGACCTACACCTCTGTAGGAT	GGACTAGGATTAGTACACAGT
Ch09	T9M6318	TTGGCTGCAAAGCGATCTAG	GACTGCCTTTTCTGCTTATC
Ch09	T9M6340	TGATTCATTTTACGTATCTT	TCCTTCATTCTAATTTGACAC
Ch09	T9M6398	CGGACGGGAAGTTAGGGCCA	TTGTGTGCTATGGAAAACCA
Ch09	T9M6514	CCACATGTTTGAGTCTTCAAAG	ACCAAGAAAGACCAATTAAC
Ch09	T9M6785	GGCGGATACCCAGGTGGTGGT	CACCACCGCCGGAGTATCTA
Ch10	TaM0013	ACTCCACAAATTAATGGTTG	CTGTTGATCTCATGATTCGA
Ch10	TaM0155	CTGAATCAAGGACAAATCGC	TCTTTCCATTATGTACCGGT
Ch10	TaM0641	GGTAGTGAGACTTGTTTTGA	AGTTTTTGAGTTGCATGTGT
Ch10	TaM1798	TCCATCATTACCTTCTTGTC	CCCAATCATAGTTACTCAGC
Ch10	TaM2337	GCCTTTGGCTCAAACGAAGG	AATATCACCATGGACCAACT
Ch10	TaM5643	GAGATGGCAAATTGTAACACTG	TGACTCGACATGATTGACAG
Ch10	TaM6127	GAGTATGGCATCATCATAGCAC	CCGATTAATTTTATAACCAAATTG
Ch10	TaM6179	CCCTTTTGCTCCCTCTTTACAT	CCACTTCACTATAACAAAGGGA
Ch10	TaM6451	ACGGGCCATACCTATCTAGT	CCTAACATGCCATGATGACC
Ch11	TbM0006	TATAAGATGTTAGGCGAGCC	CATTTAGAGACTCAAGTGTG
Ch11	TbM0088	TATCCTCTCCAAATTAGAGG	AGAAAGTCATTTTCATCACC
Ch11	TbM0139	TGAGACTGCAGCTAACTACC	CATGTAAATTTCCTCCATGA
Ch11	TbM0488	TGAAAATATCTTTAAAGTTCGTGTGCA	CCTGCCCCAGGTGATTCA
Ch11	TbM0724	CTGTAATCGTGTCTAATAGC	TTTGACCCTTCAAGTGGGGA
Ch11	TbM1162	CCCAACTTCAGAAATGCATA	ATGGTCGTAACTCCTAGATA
Ch11	TbM1690	CATTGCTACTCATCTTCTCA	CGGTAAGAGAGTGAATGACC
Ch11	TbM2063	TTCATGTTCAACGATCTGAA	GAAGTATAGCCTATACCACT
Ch11	TbM2541	TGCACGACGATCTGATACGG	GTAAGAGGCTGCTTCCACCC
Ch11	TbM3021	GGATAGTTACGAGTTACGAC	AACCCTTCGGAAATGTCACA
Ch11	TbM3521	TCATGTACATATCGAGATTG	TAAGGTTGATACTTCGTGAG
Ch11	TbM4015	ACAAATAGTGGCGCCACGTA	CCTATTGGGTTTAAACTACC
Ch11	TbM4541	ATGACTCAACAACTCAGCCT	ACACATCTTACATGAAACTC
Ch11	TbM5150	TTACTCCCCTTCACAATTCA	GGACCTCTACGGTAAAAGTG
Ch11	TbM5343	AAAGAGACTTACTTGGAAACAGCAG	TGGAATTGAAGACAAGTTTTAGCCC
Ch11	TbM5430	GAAGCTACAGAAAGAGATTG	CCTCCTTCCCAAAGGCTTCT
Ch12	TcM0044	ACTTGAGAGACTTCCTCAAT	ATGCATGTTATATAGTGCCT
Ch12	TcM0063	AATTAAGACAAAAACCAGCC	AATATAAATCGTGTCCCCAA
Ch12	TcM0092	TATAGCTTGGTTGGTGCATG	CTTTTGACGGACCAGCCCTT
Ch12	TcM0134	CTACTCTGCTCCATTCGGAC	TAGCTCTAAACTCCAAGTAC
Ch12	TcM0147	ATAGACACGGTGAAATACAT	AGAAATTGGAACAGATGGTA
Ch12	TcM0412	TGCATCAGTACATGGAATGT	TCATTGTTCAGCTTATATAC
Ch12	TcM0679	GAGGACGACAACAACAACGA	GACATGCCACTTAGATCCACAA
Ch12	TcM0703	ATAGGATGCATTGGCTCGTG	TAAGCCATATCCTTGGGTAC
Ch12	TcM1125	GCACATGATCCCTCACCAAG	CTTGATATAGCCTAATGGAG
Ch12	TcM1428	CTCCTATATGATACATCCCT	AGGAGGGTTATATGCACCTG
Ch12	TcM1838	CCAACTCAAGATGCCTCAGG	CTAGTTCATGAGACCATATG
Ch12	TcM2210	GGGAAGGTGAGTTAGCTATAG	ACAACCTTGAACCCTCCACC
Ch12	TcM2298	GGCCACTGACACTATAACCA	CTAACAATGGGAAGTTGACA
Ch12	TcM2703	CCTCACCATAGGGTAGAGAT	AGGAAACTCAATCCATCGAG
Ch12	TcM3202	AATGATACATCCTCCTTGGT	AGTTCCAGTGCTTCCCTGAG
Ch12	TcM3766	ACCTCATTAACTGAATGCAG	TCACTGGTATTCTTGCTACA
Ch12	TcM4122	TATGAAGGGACCTCCCATAC	ACCTTTGGGTGGAGAATGTC
Ch12	TcM4809	ACAAGTTGGTTACTTGGTTG	CAAAGGTTAGTGGTTATAGG
Ch12	TcM5213	GGAAGGGGATATATGTGTTG	TATTCAAGAGATCGGCAGGT
Ch12	TcM5570	ACATGGTCGTTACACTTCAT	TGTTATTCAAGTCTATGTGC
Ch12	TcM5826	GGCATGTCACTGCCTTATAG	CTTTAGTGAGTCTTCAGCGG
Ch12	TcM5915	ACTCAGGGTCACGTAGCCTG	CTCTCTGAACCTTGTGACTG
Ch12	TcM6280	TTAGACATTGTGCGGTTTGT	CATCTCTCTTAACAGTCTTC
Ch12	TcM6300	CTCAAGCAAATTGCAAGGTTGG	GGTCTTTAACAAGTTGTTGTATG
Ch12	TcM6641	TCAGGTACATACTCTCTTCT	AAGATGTTCAACTGACTACC
Ch12	TcM6656	GGTCACACTTGAAGAGATGT	GGCTTGACAATGATCTCTTT
