# Supplementary material for: Genome-Wide InDel Marker Development and Genetic Diversity Analysis of 52 Tomato Germplasm Accessions
Source: Plants (Basel). 2026 Apr 6;15(7):1118. doi: 10.3390/plants15071118 (PMC13074326; doi:10.3390/plants15071118)
Supplement: Supplementary file 1 [file plants-15-01118-s001.zip › Table S3.xlsx]

## Sheet: Sheet1
Table S3 The main morphological characteristics and agronomic traits of 52 tomatoes varieties
Variety	Growth Type	Leaf Type	Inflorescence Type	Flower Color	Stem and Leaf Pubescence	Leaf Color	Leaf Lobing	Maturing Fruit Color	Fruit Apex Shape	Fruit Shape	Pulp Color	Pericarp Color	Single Fruit Weight/g	Longitudinal Diameter/mm	Transverse Diameter/mm	Fruit Stalk Cavity Size/mm	Pulp Thickness∕cm	Number of Locules	Soluble Solids/%	Fruit Firmnesskg/cm3
T1	Indeterminate	Potato Leaf Type	Solitary Inflorescence	Pale Yellow	None	Green	Medium	Red	Flat-Round	Round	Pink	Yellow	0.82	11.08	11.46	1.42	0.71	0.38	2	6.18
T2	Indeterminate	Normal Leaf Type	Dichasial Inflorescence	Yellow	None	Green	Shallow	Red	Flat-Round	Round	Red	Yellow	1.72	15.39	13.17	1.19	1.22	2	8.82	1.98
T3	Indeterminate	Compound Broad Leaf Type	Dichasial Inflorescence	Yellow	Short and Sparse	Green	Shallow	Red	Flat-Round	Round	Red	Yellow	2.38	15.93	16.51	1.75	1.66	2	10.26	1.21
T4	Indeterminate	Normal Leaf Type	Dichasial Inflorescence	Yellow	Short and Sparse	Green	Medium	Red	Flat-Round	Abnormal	Red	Yellow	260.5	67.22	86.05	10.59	5.13	6.58	6	3.4
T5	Indeterminate	Compound Fine Leaf Type	Dichasial Inflorescence	Yellow	Long and Sparse	Green	Medium	Red	Flat-Round	Oblate	Red	Yellow	110.87	44.8	56.29	7.72	3.64	6	8.93	1.5
T6	Indeterminate	Normal Leaf Type	Solitary Inflorescence	Yellow	Short and Sparse	Green	Medium	Yellow	Slightly Concave	Abnormal	Yellow	Yellow	248	69.72	82.3	12.57	6.6	6.68	6	6.7
T7	Indeterminate	Normal Leaf Type	Dichasial Inflorescence	Yellow	Short and Sparse	Green	Shallow	Purple	Flat-Round	Oblate	Red	Colorless	72.93	34.91	54.35	7.59	2.45	6	6.4	1.11
T8	Indeterminate	Compound Fine Leaf Type	Dichasial Inflorescence	Yellow	Short and Sparse	Green	Medium	Red	Flat-Round	Abnormal	Red	Yellow	92.6	34.43	62.56	8.5	3.56	6	6.9	1.8
T9	Indeterminate	Compound Fine Leaf Type	Solitary Inflorescence	Yellow	Short and Sparse	Green	Shallow	Red	Slightly Convex	Oblong	Red	Yellow	40.06	57.95	33.17	3.13	4.7	2	6.38	1.46
T10	Determinate	Potato Leaf Type	Solitary Inflorescence	Yellow	Short and Dense	Green	None	Red	Slightly Convex	Round	Red	Yellow	28.32	42.45	33.77	3.9	3.85	3	7.3	1.1
T11	Indeterminate	Potato Leaf Type	Solitary Inflorescence	Yellow	Short and Sparse	Green	Shallow	Red	Flat-Round	Round	Red	Yellow	100.72	49.34	58.77	8.45	6.24	4	7.6	1.82
T12	Determinate	Compound Fine Leaf Type	Dichasial Inflorescence	Yellow	Long and Sparse	Green	Shallow	Red	Slightly Convex	Peach-Shaped	Red	Yellow	65.15	59.81	44.52	5.76	6.62	2	5.98	2.01
T13	Determinate	Potato Leaf Type	Dichasial Inflorescence	Yellow	None	Green	Shallow	Red	Flat-Round	Peach-Shaped	Red	Yellow	52.26	47.55	45	6.97	5.58	3	7.98	1.83
T14	Determinate	Normal Leaf Type	Dichasial Inflorescence	Yellow	Short and Sparse	Green	Shallow	Red	Flat-Round	Round	Red	Yellow	11.42	26.42	25.77	3.18	2.83	2	8.38	1.68
T15	Determinate	Compound Fine Leaf Type	Dichasial Inflorescence	Yellow	Long and Sparse	Green	Shallow	Red	Flat-Round	Round	Red	Yellow	134.72	59.46	63.08	7.42	6.07	4	6.1	2.08
T16	Determinate	Potato Leaf Type	Solitary Inflorescence	Yellow	Short and Sparse	Green	Medium	Red	Flat-Round	Oblate	Red	Yellow	52.38	39.24	47.6	6.3	5.31	4	7.46	2.24
T17	Indeterminate	Compound Fine Leaf Type	Dichasial Inflorescence	Yellow	Short and Dense	Light Green	Shallow	Red	Slightly Convex	Oblong	Red	Yellow	53.78	77.66	29.22	6.97	5.3	2	5.88	1.28
T18	Indeterminate	Compound Fine Leaf Type	Dichasial Inflorescence	Yellow	Short and Dense	Green	Shallow	Yellow	Slightly Convex	Peach-Shaped	Yellow	Yellow	48.07	49.22	40.33	3.44	4.13	2.33	4.83	4.13
T19	Determinate	Compound Fine Leaf Type	Dichasial Inflorescence	Yellow	None	Green	Medium	Red	Slightly Convex	Oblong	Red	Yellow	33.32	69.97	27.21	4.39	4.06	3	8.2	2.04
T20	Indeterminate	Compound Fine Leaf Type	Dichasial Inflorescence	Yellow	Short and Sparse	Green	Medium	Orange-Yellow	Flat-Round	Round	Yellow	Yellow	85.94	46.86	54.53	6.61	5.45	4	9.16	1.16
T21	Indeterminate	Normal Leaf Type	Solitary Inflorescence	Yellow	Short and Dense	Green	Shallow	Pink	Slightly Convex	Long Pear-Shaped	Red	Colorless	12.62	39.77	35.05	2.46	2.34	2	10.58	1.44
T22	Indeterminate	Normal Leaf Type	Dichasial Inflorescence	Yellow	Short and Dense	Green	Medium	Pink	Flat-Round	Round	Red	Colorless	16.68	29.44	30.06	3.79	2.89	2	8.06	1.27
T23	Determinate	Compound Fine Leaf Type	Solitary Inflorescence	Yellow	Short and Dense	Green	None	Red	Slightly Convex	Round	Pink	Yellow	10.12	24.71	24.97	4.03	2.47	1.88	2.2	5.78
T24	Indeterminate	Normal Leaf Type	Solitary Inflorescence	Yellow	Short and Dense	Green	Shallow	Yellow	Flat-Round	Oblong	Yellow	Yellow	11.6	40.01	20.9	1.45	0.45	2.26	2	10.38
T25	Determinate	Compound Fine Leaf Type	Dichasial Inflorescence	Pale Yellow	Short and Sparse	Green	Shallow	Orange-Yellow	Slightly Convex	Oblong	Pale Yellow	Yellow	13.86	40.35	22.2	2.96	1.69	3.01	2.2	9.28
T26	Indeterminate	Compound Fine Leaf Type	Dichasial Inflorescence	Yellow	Short and Sparse	Green	None	Yellow	Flat-Round	Oblong	Yellow	Yellow	19.8	32.85	31.09	2.84	0.93	2.71	2	8.86
T27	Determinate	Compound Fine Leaf Type	Solitary Inflorescence	Yellow	None	Green	Shallow	Orange-Yellow	Slightly Convex	Oblong	Yellow	Yellow	15.78	37	26.2	3.12	1.46	3.56	2	8.3
T28	Indeterminate	Compound Fine Leaf Type	Compound inflorescence	Pale Yellow	Short and Sparse	Light Green	None	Orange-Yellow	Flat-Round	Oblong	Yellow	Yellow	20	39.34	28.69	1.89	0.82	4	2	8.08
T29	Indeterminate	Compound Fine Leaf Type	Solitary Inflorescence	Yellow	Long and Sparse	Dark Green	Shallow	Purple	Flat-Round	Round	Purple	Colorless	38.34	36.58	41.56	6.83	4.3	2	6.98	1.21
T30	Determinate	Compound Fine Leaf Type	Dichasial Inflorescence	Yellow	Long and Sparse	Green	Shallow	Colorful	Flat-Round	Round	Red	Colorless	17	27.73	31.98	3.42	1.05	2.74	2	7.58
T31	Determinate	Compound Fine Leaf Type	Dichasial Inflorescence	Yellow	Short and Sparse	Green	Shallow	Red	Slightly Convex	Oblong	Red	Yellow	14.8	40.73	24.86	1.42	0.43	3.77	2	8.5
T32	Indeterminate	Compound Fine Leaf Type	Compound inflorescence	Yellow	Short and Dense	Dark Green	Shallow	Deep Red	Slightly Convex	Oval	Red	Yellow	11.02	24.54	31.3	2.88	6.65	2.51	2	7.06
T33	Determinate	Compound Fine Leaf Type	Dichasial Inflorescence	Yellow	Long and Sparse	Green	Shallow	Red	Flat-Round	Round	Pink	Yellow	19.06	33.49	34.75	3.39	1.28	2.75	2	8.42
T34	Indeterminate	Potato Leaf Type	Dichasial Inflorescence	Yellow	None	Green	Shallow	Orange-Yellow	Slightly Convex	Round	Yellow	Yellow	18.64	32.59	30.89	4.14	1.83	3.49	2	8.74
T35	Indeterminate	Compound Fine Leaf Type	Dichasial Inflorescence	Pale Yellow	Short and Sparse	Green	Shallow	Green	Flat-Round	Round	Green	Yellow	22.16	32.79	33.61	4.36	1.38	3.55	2	6.2
T36	Indeterminate	Normal Leaf Type	Solitary Inflorescence	Yellow	Short and Dense	Green	Shallow	Red	Flat-Round	Round	Red	Yellow	27.56	31.95	37.21	6.45	2.28	2.5	2	4.96
T37	Indeterminate	Normal Leaf Type	Solitary Inflorescence	Pale Yellow	Short and Dense	Light Green	Shallow	Pink	Slightly Concave	Oval	Red	Colorless	90.94	96.25	39.68	6.16	2.38	7.49	2	3.88
T38	Indeterminate	Compound Broad Leaf Type	Dichasial Inflorescence	Pale Yellow	Long and Sparse	Green	Shallow	Deep Red	Slightly Convex	Oblate	Red	Yellow	130.43	61.31	61.43	13.87	12.1	7.59	2	3.5
T39	Indeterminate	Compound Fine Leaf Type	Solitary Inflorescence	Yellow	Short and Dense	Green	Shallow	Red	Flat-Round	Round	Pink	Yellow	107	55.36	54.76	7.87	5.05	7.81	2	5.44
T40	Indeterminate	Compound Fine Leaf Type	Solitary Inflorescence	Yellow	Short and Dense	Green	Medium	Green	Slightly Convex	Round	Green	Colorless	64.18	41.78	48.99	6.88	4	5.94	3.4	4.7
T41	Determinate	Compound Broad Leaf Type	Dichasial Inflorescence	Yellow	Short and Dense	Green	Medium	Red	Convex-Pointed	Round	Pink	Yellow	10.88	27.91	27.16	4.27	1.85	2.5	2.2	5.42
T42	Determinate	Compound Broad Leaf Type	Solitary Inflorescence	Pale Yellow	Long and Sparse	Green	Shallow	Yellow	Flat-Round	Oblate	Yellow	Yellow	10.28	24.35	26.13	2.36	1.05	1.9	2	6.06
T44	Indeterminate	Normal Leaf Type	Solitary Inflorescence	Yellow	Short and Sparse	Green	Shallow	Red	Slightly Concave	Oblate	Red	Yellow	159.48	54.18	70.25	10.88	3.49	6.35	4	6.06
T43	Indeterminate	Normal Leaf Type	Solitary Inflorescence	Yellow	Short and Dense	Green	Medium	Pink	Flat-Round	Highly Round	Pink	Colorless	164.8	53.39	73.39	9.94	2.67	6.84	5	4.4
T45	Indeterminate	Potato Leaf Type	Dichasial Inflorescence	Yellow	Short and Sparse	Green	Shallow	Pink	Flat-Round	Oblate	Pink	Colorless	172.47	56.05	74.17	8.92	3.32	7.43	5	4
T46	Determinate	Compound Broad Leaf Type	Solitary Inflorescence	Pale Yellow	Short and Sparse	Green	Shallow	Orange-Yellow	Flat-Round	Long Pear-Shaped	Yellow	Yellow	120.36	72.72	40.85	2.07	0.8	8.18	3	6.3
T47	Indeterminate	Compound Fine Leaf Type	Solitary Inflorescence	Yellow	Short and Dense	Dark Green	Medium	Deep Red	Slightly Convex	Round	Red	Yellow	197.83	62.01	74.17	11.87	5.49	8.53	4.25	5.15
T48	Indeterminate	Compound Fine Leaf Type	Solitary Inflorescence	Yellow	Long and Sparse	Dark Green	Shallow	Pink	Slightly Convex	Round	Pink	Colorless	185.98	63	70.98	18.27	10.11	7.8	4.6	4.56
T49	Indeterminate	Compound Fine Leaf Type	Dichasial Inflorescence	Yellow	Short and Sparse	Green	Shallow	Red	Flat-Round	Oblate	Red	Yellow	128.16	52.8	63.1	10.16	3.94	6.61	3.8	5.18
T50	Indeterminate	Compound Fine Leaf Type	Solitary Inflorescence	Yellow	Long and Sparse	Green	Medium	Pink	Flat-Round	Round	Pink	Colorless	207.53	68.17	72.6	14.69	7.54	6.64	5.5	4.45
T51	Indeterminate	Compound Broad Leaf Type	Dichasial Inflorescence	Yellow	Short and Dense	Dark Green	Medium	Pink	Flat-Round	Round	Pink	Colorless	231.53	57.39	81.94	17.38	8.7	7.22	7.25	7.05
T52	Indeterminate	Compound Broad Leaf Type	Solitary Inflorescence	Yellow	Long and Sparse	Dark Green	Medium	Pink	Slightly Convex	Round	Pink	Colorless	220.18	61.52	78.47	15.95	7.82	7.29	5.4	4.8
